# Supplementary material for: Characterization of Antioxidant and α-Glucosidase Inhibitory Compounds of Cratoxylum formosum ssp. pruniflorum and Optimization of Extraction Condition
Source: Antioxidants (Basel). 2023 Feb 17;12(2):511. doi: 10.3390/antiox12020511 (PMC9952466; doi:10.3390/antiox12020511)
Supplement: Supplementary file 1 [file antioxidants-12-00511-s001.zip]

Archive with 1 entries (1 files):
- antioxidants-2213921-supplementary.pdf
